# Supplementary material for: A Validation Study on the Frequency and Natural History of Miscarriages Using the Spanish Primary Care Database BIFAP
Source: Healthcare (Basel). 2021 May 18;9(5):596. doi: 10.3390/healthcare9050596 (PMC8157258; doi:10.3390/healthcare9050596)
Supplement: Supplementary file 1 [file healthcare-09-00596-s001.zip]

Archive with 1 entries (1 files):
- healthcare-1202942-supplementary.pdf
